# Supplementary material for: Comprehensive analysis of multi-omics vaccine response data using MOFA and Stabl algorithms
Source: Front Bioinform. 2025 Nov 13;5:1636240. doi: 10.3389/fbinf.2025.1636240 (PMC12657425; doi:10.3389/fbinf.2025.1636240)
Supplement: Supplementary file 1 [file Table1.xlsx]

## Sheet: Sheet1
Assay	Number of Features
Human_MSD_4_plex	4
Other_immunoassay	4
CBC with Differential	19
Other_Luminex	45
Human_Luminex_50_plex	49
Human_Luminex_51_plex	51
Human_Luminex 62_63 plex	63
Lyoplate_1	65
CyTOF_phenotyping	76
Phospho_flow_cytokine_stim_(PBMC)	276
pCyTOF_(whole_blood)_pheno	312
pCyTOF_(whole_blood)_phospho	2448
